# Supplementary material for: A meta-analysis on genetic variability of RT/HBsAg overlapping region of hepatitis B virus (HBV) isolates of Bangladesh
Source: Infect Agent Cancer. 2019 Nov 7;14:33. doi: 10.1186/s13027-019-0253-6 (PMC6836373; doi:10.1186/s13027-019-0253-6)
Supplement: Supplementary file 1 — Additional file 1. List of accession numbers of the sequences downloaded from NCBI GenBank and used for analysis in this study. The HBsAg escape and drug-resistant mutational analysis were performed using Geno2pheno-HBV and HIV-Grade:HBV-Tool. [file 13027_2019_253_MOESM1_ESM.xls]

## Sheet: HBVGeno2Pheno
Year	Accession No	Genotype	Subtype	S Protein	RT domain	Lamivudine	Adefovir	Entecavir	Tenofovir	Telbivudine	HBsAg Escape Mutations	MOA	Impact
2008	JQ514380.1	A/A1	adw2	S207N	Y126H, M129L, V163I	S	S	S	S	S	-
2007	JQ514402.1	C/C2	adr	G44E, T47K, S53L, S210N	N13H, H55Q, I91L, L145M	S	S	S	S	S	-
2008	JQ514403.1	C/C2	adr	T47AT, S53L, P62L, F161Y, E164K, S210N	N13H, H55HR, I91L, G152R, G172E	S	S	S	S	S	-
2007	JQ514410.1	C/C2	adr	S53L, S210N	N13H, I91L	S	S	S	S	S	-
2007	JQ514411.1	C/C2	adr	S53L, L98LV, R160K, W182*, W196*, S210N	I91L, S106CS, I163V, L180M, V191I, M204I	180M,204I/Resistant	S	204I,180M/Partly Resistant	S	204I/Resistant	-
2009	JQ514416.1	C/C2	adr	S53L, L98LV, S210N	I91L, S106CS, I163V	S	S	S	S	S	-
2009	JQ514417.1	C/C2	adr	T47K, S53L, S61L, I126T, S210N	N13H, H55Q, I91L, S223A	S	S	S	S	S	-
2009	JQ514418.1	C/C2	adr	S53L, S210N	N13H, I91L	S	S	S	S	S	-
2010	JQ514420.1	C/C2	adr	G44E, T47K, S53L, I68T, W196L, S210R	N13H, H55Q, L82M, L180M, M204I, S219A, I224V	180M,204I/Resistant		204I,180M/Partly Resistant	S	204I/Resistant	-
2010	JQ514422.1	C/C2	adr	T47KT, S53L, L98LV, I126IT, M133MT, F134I, S210N	N13H, H55HQ, I91L, S106CS, V142D	S	S	S	S	S	-
2010	JQ514423.1	C/C2	adr	T47A, S53L, I126N, L173F, Y206H, S210N	N13H, H55R, I91L, D134E, A181V, V214A	181V/Resistant	181V/Resistant	S	S	181V/Resistant	-
2011	JQ514424.1	C/C2	adr	S53L, V96GV, L98LV, F161S, Y206HY, S210N	N13H, I91L, S106CS, V214AV	S	S	S	S	S	-
2008	JQ514430.1	D/D3	ayw2	T123AT, T127P	A21S, F122L, N131NS, Y135S	S	S	S	S	S	-
2009	JQ514431.1	D/D3	ayw2	T123A, T127P, A168V, V194A, W196L	A21S, L82M, F122L, N131S, Y135S, M204I	204I/Resistant	S	204I/Partly Resistant	S	204I/Resistant	-
2010	JQ514432.1	C/C2	ayw3/adw2	S53L, L98LV, R160K, V168A, W196L, N207S	I91L, S106CS, I163V, M204I, S223A, I224V	204I/Resistant	S	204I/Partly Resistant	S	204I/Resistant	-
2008	JQ514434.1	D/D2	ayw3	T118V, A128V	N53D, Y54H, H126R	S	S	S	S	S	128V	Vaccine	Secondary Mutation
2007	JQ514469.1	D/D2	ayw3	T118V, A128V	N53D, Y54H, H126R	S	S	S	S	S	128V	Vaccine	Secondary Mutation
2008	JQ514471.1	D/D2	ayw3	L49R, T118V, A128V	N53D, Y54H, N76D, H126R	S	S	S	S	S	128V	Vaccine	Secondary Mutation
2009	JQ514476.1	D/D3	ayw3	T125M, L162P	N123D, Q130P, N131H	S	S	S	S	S	-
2009	JQ514479.1	D/D3	ayw3	T125M, S143T, I195M, W196L, L216*	L91I, N123D, Q130P, N131H, F151Y, L180M, M204V	180M,204V/Resistant	S	204V,180M/ Partly Resistant	S	204V/Resistant	-
2009	JQ514480.1	D/D3	ayw3	F8L, T68A, T125M, P203R	I16T, N76S, L115V, F122V, N123D	S	S	S	S	S	-
2010	JQ514498.1	D/D2	ayw3	T118V, A128V, W196L	N53D, Y54H, L80I, H126R, M204I	204I,80I/Resistant	S	204I/Partly Resistant	S	204I,80I/Resistant	128V	Vaccine	Secondary Mutation
2011	JQ514499.1	D/D2	ayw3	Q30K, T118V, T127AT, A128V, S174T, T189I	A38E, N53D, Y54H, L91I, H126R, Y135CY, Q149K, Q182H	S	S	S	S	S	128V	Vaccine	Secondary Mutation
2008	JQ514500.1	A/A1	adw2	S45A, L109I, S207N	I53S, S117Y, Y126H, M129L, V163I	S	S	S	S	S	109I	None	Secondary Mutation
2007	JQ514503.1	A/A1	adw2	S45A, T116S, S117T, S207N	I53S, N124I, Q125H, Y126H, M129L, V163I	S	S	S	S	S	117T	None	Secondary Mutation
2007	JQ514505.1	A/A1	ayw1	S45AS, K122R, S207N	I53IS, N122H, Y126H, M129L, V163I	s	S	S	S	S	-
2008	JQ514506.1	A/A1	adw2	S207N	N122H, Y126H, M129L, V163I		S	S	S	S	-
2007	JQ514509.1	C/C2	adr	S53L, I126T, L173F, S210K	N13H, I91L, A181V, S219A	181V/Resistant	181V/Resistant	S	S	181V/Resistant	-
2007	JQ514510.1	C/C2	adr	S53LS, P203PR, S210N	N13H, I91L	S	S	S	S	S	-
2008	JQ514511.1	C/C2	adr	S53L, S210N	N13H, I91L, L145M	S	S	S	S	S	-
2009	JQ514513.1	C/C2	adr	S3N, S53L, S210N	N13H, I91L	S	S	S	S	S	-
2010	JQ514514.1	C/C2	adr	S53L, I126T, S210K	N13H, I91L, S219A, I224IV	S	S	S	S	S	-
2008	JQ514521.1	D/D2	ayw3	T118V, A128V	N53D, Y54H, H126R	S	S	S	S	S	128V	Vaccine	Secondary Mutation
2009	JQ514524.1	D/D3	ayw3	Q30K, P70PT, T125M, V184A, P188H, Y206NY, I208T, S210KR, P211L, F212FS, L215LR, L216*, P217L	A38E, N76DN, S78SY, L91I, N123D, Q130P, N131H, Q149K, V214EV, S219A	S	S	S	S	S	-
2009	JQ514534.1	C/C2	adr	T5A, S53L, S210N	N13S, I91L, P109S	S	S	S	S	S	-
2011	JQ514535.1	C/C2	adr	S3N, S53L, E164D, S210N	N13H, I91L, V173L, S223A	173L/compensatory mutation	S	S	S	S	-
2008	JQ514536.1	C/C2	adr	T5A, S53L, S210N	N13S, I91L, P109S	S	S	S	S	S	-
2008	JQ514540.1	C/C2	adr	S53L, S210N	N13H, I91L, S223A	S	S	S	S	S	-
2009	JQ514544.1	D/D2	ayw3	T118V, A128V	N53D, Y54H, H126R	S	S	S	S	S	128V	Vaccine	Secondary Mutation
2010	JQ514553.1	D/D2	ayw3	Q30K, T118V, A128V	A38E, N53D, Y54H, N76D, H126R	S	S	S	S	S	128V	Vaccine	Secondary Mutation
S/2006	AB116083.1	A/A1	adw2	T126S, S207N	I53V, N122H, Y126H, M129L, D134E, L157M, V163I	S	S	S	S	S	126S	Vaccine	Secondary Mutation
S/2006	AB116084.1	A/A1	adw2	S45T, A194V, S207N	I53N, R110G, N122H, Y126H, M129L, V163I	S	S	S	S	S	-
S/2006	AB116085.1	A/A1	adw2	S64F, A159V, W182L, S207N	I53FILV, Y126H, M129L, V163I, V191I	S	S	S	S	S	-
S/2006	AB116082.1	A/A1	adw2	F8L, G10R, P203R	I16T, R18K, Y126H, M129L, V163I	S	S	S	S	S	-
S/2005	AY738836.1	C/C2	adr	S3N, T4I, S53L, S210N	N13H, T54S, I91L, N226H	S	S	S	S	S	-
2017	MH220970.1	D/D2	ayw3	T118V, A128V, S207N, I208T, S210R	N53D, Y54H, H126R, S219A	S	S	S	S	S	128V	Vaccine	Secondary Mutation
2017	MH220971.1	C/C2	adr	S53L, P120T, I126T, S210N	N13H, I91L, P109S, T128N	S	S	S	S	S	120T	Vaccine/Therapy/Detection	Medium
2017	MG725248.1	C/C2	adr	S53L, P62Q, I126T, S210N	N13H, I91L	S	S	S	S	S	-
2015	MF925358.1	D/D2	ayw3	T118V, A128V	N53D, Y54H, H126R	S	S	S	S	S	128V	Vaccine	Secondary Mutation
2015	MF925359.1	C/C2	adr	S53L, S210N	N13H, I91L	S	S	S	S	S	-
2015	MF925360.1	D/D2	ayw3	L49R, T118V, A128V, S207N, L213M, Y225S	N53D, Y54H, H126R, F221Y, T222A	S	S	S	S	S	128V	Vaccine	Secondary Mutation
2015	MF925361.1	A/A1	adw2	G10K, S207N	R18K, Y126H, M129L, V163I	S	S	S	S	S	-
2015	MF925363.1	D/D2	ayw3	F41S, T118V, T126N, A128V	N53D, Y54H, H126R, D134E	S	S	S	S	S	126N, 128V	Vaccine, Therapy (IG), Detection	Secondary Mutation
2015	MF925364.1	D/D2	ayw3	T118V, A128V	N53D, Y54H, H126R	S	S	S	S	S	128V	Vaccine	Secondary Mutation
2015	MF925365.1	C/C2	adr	S53L, Q101H, S204N, S210N	N13H, I91L, S223A	S	S	S	S	S	101H	None	Secondary Mutation
2015	MF925366.1	D/D1	ayw3	T5A, F8L, R24K, T45A, T46P, V47T, L49P, S53L, T68I, F85C, T125M, V224A	H13R, I16T, A38T, N53S, Y54T, R55H, N123D	S	S	S	S	S	-
2015	MF925367.1	C/C2	adr	S53L, Q101H, S210N	N13H, I91L	S	S	S	S	S	101H	None	Secondary Mutation
2015	MF925368.1	A/A1	adw2	S207N	I53V, S106A, N122H, M129L, V163I	S	S	S	S	S	-
2015	MF925369.1	C/C2	adr	S53L, S210N	N13H, I91L	S	S	S	S	S	-
2015	MF925370.1	C/C2	adr	S53L, S210N	N13H, I91L	S	S	S	S	S	-
2015	MF925371.1	D/D2	ayw3	Q16L, F20S, T118V, A128V	N53D, Y54H, H126R	S	S	S	S	S	128V	Vaccine	Secondary Mutation
2015	MF925372.1	A/A1	adw2	S45A, S207N	I53S, Y126H, M129L, V163I	S	S	S	S	S	-
2015	MF925373.1	A/A1	adw2	L9P, S207N	N122H, N124H, Y126H, M129L, V163I	S	S	S	S	S	-
2015	MF925374.1	C/C2	adr	S53L, S210N	N13H, I91L	S	S	S	S	S	-
2015	MF925375.1	C/C2	adr	S53L, S210N	N13H, I91L, Y124H, K154Q	S	S	S	S	S	-
2015	MF925376.1	C/C2	adr	S53L, Y100C, I126T, S210K	N13H, I91L, L145M, S219A, I224V	S	S	S	S	S	100C	Detection	Secondary Mutation
2015	MF925377.1	C/C2	adr	S53L, S210N	N13H, I91L, I187V	S	S	S	S	S	-
2015	MF925379.1	D/D2	ayw3	R24K, T118V, A128V, I208T	N53D, Y54H, H126R, N139H, L145M	S	S	S	S	S	128V	Vaccine	Secondary Mutation
2015	MF925380.1	D/D2	ayw3	T118V, A128V, W196P, M197L, M198F, W199G, Y200F, W201Q, G202L, P203S, S204H, L205C, Y206L, S207D, I208F, L213M	N53D, Y54H, H126R, M204T, D205T, D206V, V207W, V208L, L209S, G210V, A211I, K212P, S213L, V214F, Q215G, H216L, F221Y, T222A	204T/unknown mutation on rated position	S	204T/unknown mutation on rated position	S	204T/unknown mutation on rated position	128V	Vaccine	Secondary Mutation
2015	MF925382.1	C/C2	adr	G44E, I126T, S193L, L209V, S210R	N13H, N139D, R153W, I163V, L217R, S219A	S	S	S	S	S	-
2015	MF925383.1	D/D2	ayw3	T118V, A128V	N53D, Y54H, H126R	S	S	S	S	S	128V	Vaccine	Secondary Mutation
2015	MF925384.1	D/D1	ayw2	P67R, T127P, S143L	Y135S	S	S	S	S	S	143L	Vaccine/Detection	High
2015	MF925385.1	A/A1	adw2	S207N	I53V, N122H, Y126H, M129L, V163I	S	S	S	S	S	-
2015	MF925386.1	A/A2	adw2	Y161F, V190A, L209V, S210R	I53V, L217R, S219A	S	S	S	S	S	-
2015	MF925387.1	C/C2	adr	S53L, S210N	N13H, I91L	S	S	S	S	S	-
2015	MF925388.1	D/D2	ayw3	T118V, A128V	N53D, Y54H, H126R, Q149K	S	S	S	S	S	128V	Vaccine	Secondary Mutation
2015	MF925389.1	C/C1	adw2	T45A, T46H, R122K, T126I, T127P, Y134F, G159A, A168V, V180F, Q181H, S207N, S210N	N53S, Y54T, F122I, Y135S, Q149K, A186S, I187V, C188F, V190L	S	S	S	S	S	122K, 126I	Detection	Secondary Mutation
2015	MF925390.1	D/D2	ayw3	G10R, W74S, T118V, A128V, S207R	R18K, N53D, Y54H, L91I, H126R, Q215S	S	S	S	S	S	128V	Vaccine	Secondary Mutation
2015	MF925391.1	D/D1	ayw2	F8L, T127P, S204R	I16T, N131D, Y135S, L145M, S213T	S	S	S	S	S	-
2015	MF925392.1	D/D2	ayw3	T118V, A128V	N53D, Y54H, H126R	S	S	S	S	S	128V	Vaccine	Secondary Mutation
2015	MF925393.1	D/D2	ayw3	T118V, A128V	N53D, Y54H, H126R	S	S	S	S	S	128V	Vaccine	Secondary Mutation
2015	MF925394.1	C/C2	adr	S53L, I126T, G145R, S210N	N13H, I91L, T118P, R153Q	S	S	S	S	S	145R	Vaccine, Therapy (IG), Detection	High
2015	MF925395.1	C/C2	adr	S53L, C76Y, I126S, S193L, S210N	N13H, I91L, D134E	S	S	S	S	S	126S	Vaccine	Secondary Mutation
2015	MF925396.1	D/D2	ayw3	F8L, L49R, T118V, A128V, A168V	I16T, N53D, Y54H, H124N, H126R, Y135H, A186S	S	S	S	S	S	128V	Vaccine	Secondary Mutation
2015	MF925397.1	D/D1	ayw2	T45N, T127P, V177A, S207R	N53K, Y135S, Q149K, Q215S	S	S	S	S	S	-
2015	MF925399.1	C/C2	adr	G44E, T47K, S210N	N13H, H55Q, I91L	S	S	S	S	S	-
2015	MF925400.1	A/A1	adw2	S207N	N122H, M129L, V163I	S	S	S	S	S	-
2015	MF925401.1	D/D2	ayw3	Q30K, T118V, A128V, S207R	A38E, N53D, Y54H, H126R, Q215S	S	S	S	S	S	128V	Vaccine	Secondary Mutation
2015	MF925402.1	D/D2	ayw3	T5S, F8L, R24K, T46P, P56Q, T57I, N59S, S64C, T68I, T115N, T118V, A128V, T189I	H13L, I16T, A38T, Y54T, N123K, H126R	S	S	S	S	S	128V	Vaccine	Secondary Mutation
2015	MF925403.1	C/C2	adr	G10R, P11H, L13P, Q16R, L21W, T47K, S53L, P62L, G145R, S210N	N13H, R18K, H55K, I91L, D134N, R153Q	S	S	S	S	S	145R	Vaccine, Therapy (IG), Detection	High
2015	MF925404.1	A/A1	adw2	S207N	Y126H, M129L, V163I	S	S	S	S	S	-
2015	MF925405.1	C/C2	adr	S53L, I126T, S210N	N13H, R110G	S	S	S	S	S	-
2015	MF925406.1	C/C2	adr	S53L, S210N	N13H, I91L	S	S	S	S	S	-
2015	MF925407.1	A/A1	adw2	S207N	I53V, N122H, Y126H, M129L, V163I	S	S	S	S	S	-
2015	MF925408.1	C/C2	adr	S53L, S210N	N13H, I91L	S	S	S	S	S	-
2015	MF925409.1	C/C2	adr	T27S, S53L, I126T, E164D, W172C, L173V, I195M	N13H, H35L, I91L, V173L, L180M, A181C, M204V	173L,180M,204V,181C/Resistant	181C/unknown mutation on rated position	204V,180M/ Partly Resistant	S	204V,181C/Resistant	-
2015	MF925410.1	C/C2	adr	S53L, S210N	N13H, I91L	S	S	S	S	S	-

## Sheet: HIV Grade HIV
Accession No	S Protein	RT domain	3TC	ADV	ETV	LdT	TDF	HBsAg Escape Mutations	Algorithm Result	SIR
JQ514380.1	S207N, V209L	Y126H, M129L, V163I	S	S	S	S	S	-
JQ514402.1	N3S, V18G, M47K, S53L, V159A, A177V, S210N, I213L	N13H, H55Q, I91L, L145M	S	S	S	S	S	-
JQ514403.1	N3S, V18G, E44G, M47AT, S53L, P62L, V159A, F161Y, E164K, A177V, S210N, I213L	N13H, H55HR, I91L, G152R, G172E	S	S	S	S	S	-
JQ514410.1	N3S, V18G, E44G, M47T, S53L, V159A, A177V, S210N, I213L	N13H, I91L	S	S	S	S	S	-
JQ514411.1	N3S, V18G, E44G, M47T, S53L, L98LV, V159A, R160K, A177V, W182*, W196*, S210N, I213L	I91L, S106CS, I163V, L180M, V191I, M204I	M204I, L180M/Resistant	S	M204I/PossibleResistant	L180M, M204I/Resistant	S	-
JQ514416.1	N3S, V18G, E44G, M47T, S53L, L98LV, V159A, A177V, S210N, I213L	I91L, S106CS, I163V	S	S	S	S	S	-
JQ514417.1	N3S, V18G, E44G, M47K, S53L, S61L, I126T, V159A, A177V, S210N, I213L	N13H, H55Q, I91L, S223A	S	S	S	S	S	I126T	Typical mutations for HBsAg escape detected	Resistant
JQ514418.1	N3S, V18G, E44G, M47T, S53L, V159A, A177V, S210N, I213L	N13H, I91L	S	S	S	S	S	-
JQ514420.1	N3S, V18G, M47K, S53L, I68T, V159A, A177V, W196L, S210R, I213L	N13H, H55Q, L82M, L180M, M204I, S219A, I224V	L180M, M204I/Resistant	S	M204I/Possible Resistant	M204I, L180M/Resistant	S	-
JQ514422.1	N3S, V18G, E44G, M47KT, S53L, L98LV, I126IT, M133MT, F134I, V159A, A177V, S210N, I213L	N13H, H55HQ, I91L, S106CS, V142D	S	S	S	S	S	-
JQ514423.1	N3S, V18G, E44G, M47A, S53L, I126N, V159A, L173F, A177V, Y206H, S210N, I213L	N13H, H55R, I91L, D134E, A181V, V214A	S	A181V/Resistant	S	S	S	I126N	Typical mutations for HBsAg escape detected	Resistant
JQ514424.1	N3S, V18G, E44G, M47T, S53L, V96GV, L98LV, V159A, F161S, A177V, Y206HY, S210N, I213L	N13H, I91L, S106CS, V214AV	S	S	S	S	S	-
JQ514430.1	T123AT	A21S, F122L, N131NS, Y135S	S	S	S	S	S	-
JQ514431.1	T123A, A168V, V194A, W196L	A21S, L82M, F122L, N131S, Y135S, M204I	M204I/Resistant	S	M204I/Possible Resistant	M204I/Resistant	S	T123A	Typical mutations for HBsAg escape detected	Resistant
JQ514432.1	N3S, V18G, E44G, M47T, S53L, L98LV, V159A, R160K, V168A, A177V, W196L, N207S, I213L	I91L, S106CS, I163V, M204I, S223A, I224V	M204I/Resistant	S	M204I/Possible Resistant	M204I/Resistant	S	-
JQ514434.1	T118V, P127T, A128V	N53D, Y54H, H126R	S	S	S	S	S	P127T, A128V	Typical mutations for HBsAg escape detected	Resistant
JQ514469.1	T118V, P127T, A128V	N53D, Y54H, H126R	S	S	S	S	S	P127T, A128V	Typical mutations for HBsAg escape detected	Resistant
JQ514471.1	L49R, T118V, P127T, A128V	N53D, Y54H, N76D, H126R	S	S	S	S	S	P127T, A128V	Typical mutations for HBsAg escape detected	Resistant
JQ514476.1	T125M, P127T, L162P	N123D, Q130P, N131H	S	S	S	S	S	P127T	Typical mutations for HBsAg escape detected	Resistant
JQ514479.1	T125M, P127T, S143T, I195M, W196L, L216*	L91I, N123D, Q130P, N131H, F151Y, L180M, M204V	M204V, L180M/Resistant	S	M204V/Possible Resistant	M204V, L180M/Resistant	S	P127T	Typical mutations for HBsAg escape detected	Resistant
JQ514480.1	F8L, T68A, T125M, P127T, P203R	I16T, N76S, L115V, F122V, N123D	S	S	S		S	P127T	Typical mutations for HBsAg escape detected	Resistant
JQ514498.1	T118V, P127T, A128V, W196L	N53D, Y54H, L80I, H126R, M204I	M204I/Resistant	S	M204I/Possible Resistant	M204I/Resistant	S	P127T, A128V	Typical mutations for HBsAg escape detected	Resistant
JQ514499.1	Q30K, T118V, P127AT, A128V, S174T, T189I	A38E, N53D, Y54H, L91I, H126R, Y135CY, Q149K, Q182H	S	S	S	S	S	P127T, A128V	Typical mutations for HBsAg escape detected	Resistant
JQ514500.1	S45A, L109I, S207N, V209L	I53S, S117Y, Y126H, M129L, V163I	S	S	S	S	S	L109I	Typical mutations for HBsAg escape detected	Resistant
JQ514503.1	S45A, T116S, S117T, S207N, V209L	I53S, N124I, Q125H, Y126H, M129L, V163I	S	S	S	S	S	S117T	Typical mutations for HBsAg escape detected	Resistant
JQ514505.1	S45AS, K122R, S207N, V209L	I53IS, N122H, Y126H, M129L, V163I	S	S	S	S	S	-
JQ514506.1	S207N, V209L	N122H, Y126H, M129L, V163I	S	S	S	S	S	-
JQ514509.1	N3S, V18G, E44G, M47T, S53L, I126T, V159A, L173F, A177V, S210K, I213L	N13H, I91L, A181V, S219A	S	A181V/Resistant	S	S	S	I126T	Typical mutations for HBsAg escape detected	Resistant
JQ514510.1	N3S, V18G, E44G, M47T, S53LS, V159A, A177V, P203PR, S210N, I213L	N13H, I91L	S	S	S	S	S	-
JQ514511.1	N3S, V18G, E44G, M47T, S53L, V159A, A177V, S210N, I213L	N13H, I91L, L145M	S	S	S	S	S	-
JQ514513.1	V18G, E44G, M47T, S53L, V159A, A177V, S210N, I213L	N13H, I91L	S	S	S	S	S	-
JQ514514.1	N3S, V18G, E44G, M47T, S53L, I126T, V159A, A177V, S210K, I213L	N13H, I91L, S219A, I224IV	S	S	S	S	S	I126T	Typical mutations for HBsAg escape detected	Resistant
JQ514521.1	T118V, P127T, A128V	N53D, Y54H, H126R	S	S	S	S	S	P127T, A128V	Typical mutations for HBsAg escape detected	Resistant
JQ514524.1	Q30K, P70PT, T125M, P127T, V184A, P188H, Y206NY, I208T, S210KR, P211L, F212FS, L215LR, L216*, P217L	A38E, N76DN, S78SY, L91I, N123D, Q130P, N131H, Q149K, V214EV, S219A	S	S	S	S	S	P127T	Typical mutations for HBsAg escape detected	Resistant
JQ514534.1	N3S, T5A, V18G, E44G, M47T, S53L, V159A, A177V, S210N, I213L	N13S, I91L, P109S	S	S	S	S	S	-
JQ514535.1	V18G, E44G, M47T, S53L, V159A, E164D, A177V, S210N, I213L	N13H, I91L, V173L, S223A	V173L/Possible Resistant	S	S	S	S	-
JQ514536.1	N3S, T5A, V18G, E44G, M47T, S53L, V159A, A177V, S210N, I213L	N13S, I91L, P109S	S	S	S	S	S	-
JQ514540.1	N3S, V18G, E44G, M47T, S53L, V159A, A177V, S210N, I213L	N13H, I91L, S223A	S	S	S	S	S	-
JQ514544.1	T118V, P127T, A128V	N53D, Y54H, H126R	S	S	S	S	S	P127T, A128V	Typical mutations for HBsAg escape detected	Resistant
JQ514553.1	Q30K, T118V, P127T, A128V	A38E, N53D, Y54H, N76D, H126R	S	S	S	S	S	P127T, A128V	Typical mutations for HBsAg escape detected	Resistant
AB116083.1	T126S, S207N, V209L	I53V, N122H, Y126H, M129L, D134E, L157M, V163I	S	S	S	S	S	T126S	Typical mutations for HBsAg escape detected	Resistant
AB116084.1	S45T, A194V, S207N, V209L	I53N, R110G, N122H, Y126H, M129L, V163I	S	S	S	S	S	-
AB116085.1	S64F, A159V, W182L, S207N, V209L	I53FILV, Y126H, M129L, V163I, V191I	S	S	S	S	S	-
AB116082.1	F8L, G10R, P203R, V209L	I16T, R18K, Y126H, M129L, V163I	S	S	S	S	S	-
AY738836.1	T4I, V18G, E44G, M47T, S53L, V159A, A177V, S210N, I213L	N13H, T54S, I91L, N226H	S	S	S	S	S	-
MH220970.1	T118V, P127T, A128V, S207N, I208T, S210R	N53D, Y54H, H126R, S219A	S	S	S	S	S	P127T, A128V	Typical mutations for HBsAg escape detected	Resistant
MH220971.1	N3S, V18G, E44G, M47T, S53L, P120T, I126T, V159A, A177V, S210N, I213L	N13H, I91L, P109S, T128N	S	S	S	S	S	P120T, I126T	Typical mutations for HBsAg escape detected	Resistant
MG725248.1	N3S, V18G, E44G, M47T, S53L, P62Q, I126T, V159A, A177V, S210N, I213L	N13H, I91L	S	S	S	S	S	I126T	Typical mutations for HBsAg escape detected	Resistant
MF925358.1	T118V, P127T, A128V	N53D, Y54H, H126R	S	S	S	S	S	P127T, A128V	Typical mutations for HBsAg escape detected	Resistant
MF925359.1	N3S, V18G, E44G, M47T, S53L, V159A, A177V, S210N, I213L	N13H, I91L	S	S	S	S	S	-
MF925360.1	L49R, T118V, P127T, A128V, S207N, L213M, Y225S	N53D, Y54H, H126R, F221Y, T222A	S	S	S	S	S	P127T, A128V	Typical mutations for HBsAg escape detected	Resistant
MF925361.1	G10K, S207N, V209L	R18K, Y126H, M129L, V163I	S	S	S	S	S	-
MF925363.1	F41S, T118V, T126N, P127T, A128V	N53D, Y54H, H126R, D134E	S	S	S	S	S	T126N, P127T, A128V	Typical mutations for HBsAg escape detected	Resistant
MF925364.1	T118V, P127T, A128V	N53D, Y54H, H126R	S	S	S	S	S	P127T, A128V	Typical mutations for HBsAg escape detected	Resistant
MF925365.1	N3S, V18G, E44G, M47T, S53L, Q101H, V159A, A177V, S204N, S210N, I213L	N13H, I91L, S223A	S	S	S	S	S	Q101H	Typical mutations for HBsAg escape detected	Resistant
MF925366.1	T5A, F8L, R24K, T45A, T46P, V47T, L49P, S53L, T68I, F85C, T125M, P127T, V224A	H13R, I16T, A38T, N53S, Y54T, R55H, N123D	S	S	S	S	S	P127T	Typical mutations for HBsAg escape detected	Resistant
MF925367.1	N3S, V18G, E44G, M47T, S53L, Q101H, V159A, A177V, S210N, I213L	N13H, I91L	S	S	S	S	S	Q101H	Typical mutations for HBsAg escape detected	Resistant
MF925368.1	S207N, V209L	I53V, S106A, N122H, M129L, V163I	S	S	S	S	S	-
MF925369.1	N3S, V18G, E44G, M47T, S53L, V159A, A177V, S210N, I213L	N13H, I91L	S	S	S	S	S	-
MF925370.1	N3S, V18G, E44G, M47T, S53L, V159A, A177V, S210N, I213L	N13H, I91L	S	S	S	S	S	-
MF925371.1	Q16L, F20S, T118V, P127T, A128V	N53D, Y54H, H126R	S	S	S	S	S	P127T, A128V	Typical mutations for HBsAg escape detected	Resistant
MF925372.1	S45A, S207N, V209L	I53S, Y126H, M129L, V163I	S	S	S	S	S	-
MF925373.1	L9P, S207N, V209L	N122H, N124H, Y126H, M129L, V163I	S	S	S	S	S	-
MF925374.1	N3S, V18G, E44G, M47T, S53L, V159A, A177V, S210N, I213L	N13H, I91L	S	S	S	S	S	-
MF925375.1	N3S, V18G, E44G, M47T, S53L, V159A, A177V, S210N, I213L	N13H, I91L, Y124H, K154Q	S	S	S	S	S	-
MF925376.1	N3S, V18G, E44G, M47T, S53L, Y100C, I126T, V159A, A177V, S210K, I213L	N13H, I91L, L145M, S219A, I224V	S	S	S	S	S	Y100C, I126T	Typical mutations for HBsAg escape detected	Resistant
MF925377.1	N3S, V18G, E44G, M47T, S53L, V159A, A177V, S210N, I213L	N13H, I91L, I187V	S	S	S	S	S	-
MF925379.1	R24K, T118V, P127T, A128V, I208T	N53D, Y54H, H126R, N139H, L145M	S	S	S	S	S	P127T, A128V	Typical mutations for HBsAg escape detected	Resistant
MF925380.1	T118V, P127T, A128V, W196P, M197L, M198F, W199G, Y200F, W201Q, G202L, P203S, S204H, L205C, Y206L, S207D, I208F, L213M	N53D, Y54H, H126R, M204T, D205T, D206V, V207W, V208L, L209S, G210V, A211I, K212P, S213L, V214F, Q215G, H216L, F221Y, T222A	S	S	S	S	S	P127T, A128V	Typical mutations for HBsAg escape detected	Resistant
MF925382.1	N3S, V18G, M47T, I126T, V159A, A177V, S193L, L209V, S210R, I213L	N13H, N139D, R153W, I163V, L217R, S219A	S	S	S	S	S	I126T	Typical mutations for HBsAg escape detected	Resistant
MF925383.1	T118V, P127T, A128V	N53D, Y54H, H126R	S	S	S	S	S	P127T, A128V	Typical mutations for HBsAg escape detected	Resistant
MF925384.1	P67R, S143L	Y135S	S	S	S	S	S	S143L	Typical mutations for HBsAg escape detected	Resistant
MF925385.1	S207N, V209L	I53V, N122H, Y126H, M129L, V163I	S	S	S	S	S	-
MF925386.1	Y161F, V190A, S210R	I53V, L217R, S219A	S	S	S	S	S	-
MF925387.1	3S, V18G, E44G, M47T, S53L, V159A, A177V, S210N, I213L	N13H, I91L	S	S	S	S	S	-
MF925388.1	T118V, P127T, A128V	N53D, Y54H, H126R, Q149K	S	S	S	S	S	P127T, A128V	Typical mutations for HBsAg escape detected	Resistant
MF925389.1	T45A, T46H, R122K, T126I, Y134F, G159A, A168V, V180F, Q181H, S207N, S210N	N53S, Y54T, F122I, Y135S, Q149K, A186S, I187V, C188F, V190L	S	S	S	S	S	T126I	Typical mutations for HBsAg escape detected	Resistant
MF925390.1	G10R, W74S, T118V, P127T, A128V, S207R	R18K, N53D, Y54H, L91I, H126R, Q215S	S	S	S	S	S	P127T, A128V	Typical mutations for HBsAg escape detected	Resistant
MF925391.1	F8L, S204R	I16T, N131D, Y135S, L145M, S213T	S	S	S	S	S	-
MF925392.1	T118V, P127T, A128V	N53D, Y54H, H126R	S	S	S	S	S	P127T, A128V	Typical mutations for HBsAg escape detected	Resistant
MF925393.1	T118V, P127T, A128V	N53D, Y54H, H126R	S	S	S	S	S	P127T, A128V	Typical mutations for HBsAg escape detected	Resistant
MF925394.1	N3S, V18G, E44G, M47T, S53L, I126T, G145R, V159A, A177V, S210N, I213L	N13H, I91L, T118P, R153Q	S	S	S	S	S	I126T, G145R	Typical mutations for HBsAg escape detected	Resistant
MF925395.1	N3S, V18G, E44G, M47T, S53L, C76Y, I126S, V159A, A177V, S193L, S210N, I213L	N13H, I91L, D134E	S	S	S	S	S	I126S	Typical mutations for HBsAg escape detected	Resistant
MF925396.1	F8L, L49R, T118V, P127T, A128V, A168V	I16T, N53D, Y54H, H124N, H126R, Y135H, A186S	S	S	S	S	S	P127T, A128V	Typical mutations for HBsAg escape detected	Resistant
MF925397.1	T45N, V177A, S207R	N53K, Y135S, Q149K, Q215S	S	S	S	S	S	-
MF925399.1	N3S, V18G, M47K, V159A, A177V, S210N, I213L	N13H, H55Q, I91L	S	S	S	S	S	-
MF925400.1	S207N, V209L	N122H, M129L, V163I	S	S	S	S	S	-
MF925401.1	Q30K, T118V, P127T, A128V, S207R	A38E, N53D, Y54H, H126R, Q215S	S	S	S	S	S	P127T, A128V	Typical mutations for HBsAg escape detected	Resistant
MF925402.1	T5S, F8L, R24K, T46P, P56Q, T57I, N59S, S64C, T68I, T115N, T118V, P127T, A128V, T189I	H13L, I16T, A38T, Y54T, N123K, H126R	S	S	S	S	S	P127T, A128V	Typical mutations for HBsAg escape detected	Resistant
MF925403.1	N3S, G10R, P11H, L13P, Q16R, V18G, L21W, E44G, M47K, S53L, P62L, G145R, V159A, A177V, S210N, I213L	N13H, R18K, H55K, I91L, D134N, R153Q	S	S	S	S	S	G145R	Typical mutations for HBsAg escape detected	Resistant
MF925404.1	S207N, V209L	Y126H, M129L, V163I	S	S	S	S	S	-
MF925405.1	N3S, V18G, E44G, M47T, S53L, I126T, V159A, A177V, S210N, I213L	N13H, R110G	S	S	S	S	S	I126T	Typical mutations for HBsAg escape detected	Resistant
MF925406.1	N3S, V18G, E44G, M47T, S53L, V159A, A177V, S210N, I213L	N13H, I91L	S	S	S	S	S	-
MF925407.1	S207N, V209L	I53V, N122H, Y126H, M129L, V163I	S	S	S	S	S	-
MF925408.1	N3S, V18G, E44G, M47T, S53L, V159A, A177V, S210N, I213L	N13H, I91L	S	S	S	S	S	-
MF925409.1	N3S, V18G, T27S, E44G, M47T, S53L, I126T, V159A, E164D, W172C, L173V, A177V, I195M, I213L	N13H, H35L, I91L, V173L, L180M, A181C, M204V	L180M, M204V/Resistant	S	M204V/Possible Resistant	M204V, L180M/Resistant	S	I126T	Typical mutations for HBsAg escape detected	Resistant
MF925410.1	N3S, V18G, E44G, M47T, S53L, V159A, A177V, S210N, I213L	N13H, I91L	S	S	S	S	S	-
